# Supplementary material for: Psychology in action: Social media communication, CSR, and consumer behavior management in banking
Source: PLoS One. 2023 Aug 17;18(8):e0289281. doi: 10.1371/journal.pone.0289281 (PMC10434941; doi:10.1371/journal.pone.0289281)
Supplement: S1 File — (TXT) [file pone.0289281.s001.txt]

A	B	C	D	E	F	G	H	I	J	K	L	M	N	O	P	Q	R	S	T	U	V	W	X
2	2	2	2	2	2	2	4	3	3	3	1	1	1	1	1	2	2	3	3	3	4	3	2
3	4	4	4	4	3	4	3	4	3	4	2	2	2	2	2	5	5	5	5	5	5	5	4
2	2	2	2	2	2	4	2	3	3	4	2	2	2	2	2	4	4	4	4	5	4	4	4
2	2	2	2	2	2	2	2	2	1	2	2	2	2	2	2	4	4	4	4	4	4	4	1
3	3	3	3	3	3	4	3	3	3	2	4	3	3	3	2	4	4	4	4	4	4	4	4
4	3	2	2	2	2	3	4	4	3	4	5	4	3	3	3	4	4	4	5	5	4	5	4
2	3	3	3	3	2	2	1	1	1	1	2	1	1	1	1	5	5	5	5	3	5	5	4
2	2	2	4	2	2	2	2	2	1	1	2	2	2	2	2	4	5	5	5	5	5	5	3
3	3	3	3	3	3	3	2	3	1	1	1	1	2	2	2	4	4	4	4	4	4	4	3
3	3	3	4	4	4	3	2	2	2	2	2	1	2	2	2	4	5	5	4		4	4	4
4	2	2	2	2	2	2	3	4	2	2	2	2	2	1	1	5	5	5	5	5	5	5	4
2	1	2	2	3	2	2	1	2	1	1	3	2	3	2	3	4	4	4	4	4	4	4	4
3	3	3	3	3	3	3	4	3	2	4	2	2	2	2	2	4	4	4	4	4	4	4	4
3	3	3	3	4	4	3	3	4	4	4	4	4	4	3	3	4	5	5	4	5	5	5	3
2	2	2	3	4	3	3	2	2	2	2	2	2	2	2	2	4	4	4	4	4	4	4	4
4	2	2	2	2	4	4	4	4	4	4	2	2	2	4	4	4	4	4	4	4	4	4	2
3	4	3	3	4	4	4	2	4	2	4	4	2	1	1	1	5	5	5	5	5	5	5	5
2	2	2	2	2	2	2	2	4	2	2	1	1	1	1	1	3	3	3	3	3	2	3	2
4	4	4	4	4	4	4	4	4	3	4	4	4	4	4	4	4	4	4	4	4	4	4	4
2	2	2	2	2	2	2	4	4	4	4	2	2	2	2	2	4	4	4	4	4	4	5	4
3	3	3	3	3	3	3	1	3	2	2	2	2	2	2	2	3	4	4	4	4	3	4	3
4	4	4	4	4	4	3	2	2	2	2	3	2	2	2	2	5	4	4	4	4	5	5	5
2	2	1	3	1	2	2	2	2	1	2	2	1	1	1	1	4	4	4	4	5	5	4	4
2	3	3	4	4	4	4	2	4	3	4	4	4	3	4	4	5	5	4	4	5	5	5	4
3	3	3	3	3	3	3	3	2	2	3	2	1	2	3	4	5	4	4	4	4	5	5	5
3	3	3	4	3	3	3	2	4	4	2	2	2	2	2	2	4	4	4	4	4	4	4	4
2	2	2	2	2	2	2	2	2	2	2	1	1	1	1	1	4	4	4	4	4	3	3	3
2	3	3	2	3	3	2	2	2	2	2	3	2	3	3	2	4		3	3	4	3	3	2
2	2	2	2	2	3	2	2	4	3	2	4	2	2	2	2	3	4	4	4	3	4	4	2
2	2	2	2	2	2	2	3	3	2	2	3	3	3	3	3	4	4	4	4	4	4	4	3
4	4	4	4	4	4	4	3	4	3	4	3	4	4	4	4	4	4	4	4	4	4	5	4
4	2	2	2	2	2	2	1	3	2	2	2	2	2	2	2	4	2	4	3	3	4	4	4
4	4	4	4	4	4	4	4	4	4	4	3	3	3	3	3	4	4	4	4	4	4	4	4
2	3	3	4	4	4	3	4	4	4	4	2	1	1	1	2	4	4	4	4	4	4	4	3
3	4	3	4	4	3	3	3	3	2	4	2	2	2	2	2	4	3	3	3	3	3	3	3
4	3	3	4	4	3	3	4	4	4	3	5	5	4	4	5	5	4	5	5	4	4	5	3
2	3	3	3	3	3	3	2	4	3	2	4	4	3	4	2	4	4	4	4	4	4	4	4
3	2	2	3	3	4	3	4	3	1	3	3	3	3	2	2	3	4	4	4	3	5	3	4
2	4	2	4	3	4	3	4	4	3	4	3	4	4	4	4	4	4	4	4	4	4	4	4
3	3	3	3	3	3	4	3	4	3	3	2	2	2	2	2	4	4	4	4	4	4	4	3
2	2	2	2	2	2	2	4	4	4	4	2	2	2	2	2	5	5	5	5	5	5	5	4
4	4	4	4	4	4	5	4	4	4	4	5	5	4	4	4	4	4	4	5	4	4	5	5
2	2	3	3	3	3	2	4	4	3	2	4	3	3	4	3	4	4	4	4	4	4	4	4
3	2	2	2	2	2	2	2	4	2	2	2	2	2	2	2	2	2	2	2	3	3	3	2
1	1	1	1	1	1	1	1	1	1	1	1	1	1	1	1	3	3	3	3	3	3	3	3
3	3	3	4	4	4	4	2	3	2	3	2	2	2	2	2	4	4	4	4	4	4	4	4
2	3	2	4	3	4	3	4	3	3	5	4	4	3	4	3	5	5	4	4	4	5	4	5
4	3	3	4	4	4	3	2	2	3	1	2	2	2	2	2	4	4	4	4	4	4	4	4
2	2	2	2	2	2	2	4	4	2	2	2	2	2	2	2	4	4	4	4	4	4	4	4
3	3	3	3	3	3	3	3	4	4	2	2	2	2	2	2	5	5	5	5	5	5	5	5
2	2	2	2	2	2	2	4	3	2	2	2	2	2	2	2	4	3	4	4	4	4	4	3
3	3	3	3	3	3	3	4	2	3	4	2	2	2	2	2	4	4	2	3	3	4	4	3
3	2	2	3	3	2	3	3	3	3	3	2	2	2	2	2	4	4	3	3	3	3	3	4
2	2	2	3	2	2	2	2	3	3	4	2	2	2	2	3	4	4	4	4	4	4	4	4
2	2	2	2	2	2	2	3	4	4	2	2	2	2	2	2	4	4	4	4	4	4	4	4
4	4	4	4	4	4	4	2	2	4	4	2	2	2	2	2	4	4	4	4	4	4	4	4
4	4	5	4	4	4	2	1	2	2	2	4	4	4	4	4	4	4	5	5	5	4	4	5
4	4	4	4	4	4	4	4	4	4	2	3	3	3	3	3	5	5	5	5	5	5	5	4
5	5	5	5	5	5	5	2	4	3	2	2	2	2	2	2	4	4	4	4	4	4	4	4
2	2	2	2	4	2	2	2	3	2	2	2	3	2	2	2	5	5	5	5	4	4	4	2
3	3	3	3	3	3	3	3	4	4	4	4	3	2	2	2	4	4	4	4	4	4	4	3
3	4	3	3	3	3	3	3	3	2	3	2	3	2	3	3	4	4	4	4	4	4	4	3
2	2	4	2	2	4	2	2	2	1	2	2	4	3	4	2	5	4	4	4	4	5	5	3
2	2	2	2	2	2	2	2	4	3	2	2	2	2	2	2	4	4	4	4	4	4	3	2
3	3	3	3	4	4	3	3	4	3	3	3	2	2	2	2	4	4	4	5	5	5	5	5
3	4	3	4	4	4	4	4	4	4	3	3	3	3	3	3	3	4	3	3	3	4	4	4
2	2	2	4	4	4	2	2	4	2	4	2	2	2	2	2	4	4	4	4	4	4	4	4
3	3	3	3	3	3	3	3	4	4	3	4	4	4	4	3	4	4	4	4	4	4	4	4
3	3	4	4	3	3	3	2	2	1	2	3	2	2	2	2	3	4	4	4	4	1	3	3
2	2	2	3	2	2	2	2	2	2	1	1	1	1	1	1	4	4	3	4	4	4	4	3
2	3	3	3	4	4	3	4	3	3	2	3	3	4	4	3	4	4	4	4	4	5	5	2
4	4	4	4	4	4	4	4	3	1	3	3	3	3	3	3	4	4	4	4	4	4	4	4
2	1	1	1	5	5	1	1	1	1	1	1	1	1	1	1	3	3	3	3	3	4	4	1
3	4	3	3	4	4	4	3	4	3	4	2	2	2	2	2	3	4	3	3	4	4	4	4
2	4	2	4	4	4	4	2	4	4	4	2	2	2	2	2	4	4	4	4	4	4	4	3
2	2	2	2	2	3	3	1	3	3	2	2	2	2	2	2	4	4	4	4	4	4	5	2
2	2	2	2	2	2	2	3	3	2	2	2	2	2	2	2	4	4	4	4	4	4	3	2
4	2	2	2	2	2	4	3	4	2	2	4	4	3	3	4	4	4	4	4	4	4	4	4
3	3	3	3	3	4	3	2	4	2	2	4	3	4	2	2	5	5	5	4	4	4	5	4
3	3	3	3	3	3	3	3	4	4	2	2	3	2	2	2	4	4	4	4	4	4	4	4
2	2	1	2	4	2	4	4	4	2	3	4	4	3	4	3	4	4	4	3	3	3	4	3
4	4	3	4	4	3	3	3	4	2	4	2	2	2	3	2	5	5	5	5	5	5	5	4
4	5	5	5	5	5	3	4	4	4	4	3	2	2	3	2	5	5	4	4	4	4	4	4
4	4	4	4	4	4	3	1	4	5	4	2	4	2	2	2	4	4	4	4	4	4	4	3
5	5	5	5	5	5	5	3	4	3	4	5	5	5	5	5	5	5	5	5	5	5	5	5
3	4	3	3	4	4	4	2	3	3	2	2	2	2	2	2	5	5	5	5	4	4	5	3
2	2	3	3	2	3	3	2	4	4	3	2	2	2	2	2	5	4	4	5	5	4	5	3
2	3	2	3	3	2	2	1	2	1	2	2	2	3	2	2	4	4	4	4	4	4	4	4
3	3	3	3	3	3	3	2	4	3	4	2	2	2	2	2	4	4	4	4	4	4	4	3
1	1	1	1	1	1	1	4	4	2	2	1	1	1	1	1	3	3	3	3	3	3	4	1
3	3	3	3	3	3	3	3	3	2	3	2	2	2	2	2	4	3	3	3	3	3	3	3
2	2	2	3	2	2	2	1	1	3	1	1	1	1	1	1	5	4	5	5	5	5	5	3
3	3	4	4	3	3	4	3	4	4	3	2	3	2	2	2	4	4	4	4	4	4	3	3
2	4	2	2	2	2	2	4	4	4	4	2	2	2	2	2	4	4	4	4	4	4	4	3
1	1	1	1	1	1	4	2	2	3	2	2	4	4	2	2	4	4	4	4	5	5	3	3
2	2	2	2	2	2	2	4	4	2	3	2	3	2	2	2	4	4	4	4	4	4	4	2
3	4	4	3	3	4	2	2	4	2	2	2	3	2	2	2	5	5	5	5	5	5	5	4
3	3	3	3	3	3	3	2	3	1	1	1	1	1	1	1	4	5	5	5	4	4	4	5
3	3	3	3	3	3	3	4	5	3	3	2	2	2	2	2	5	5	5	5	5	5	5	3
1	2	2	2	2	2	2	2	3	2	2	2	2	2	2	2	4	4	4	4	4	4	4	2
3	3	3	3	3	3	3	2	2	2	2	2	2	2	2	2	3	3	4	3	3	4	3	3
3	3	3	3	3	3	4	3	3	3	2	2	2	2	2	2	5	5	4	4	4	4	4	3
5	5	5	5	5	5	5	4	4	2	4	4	4	4	4	3	5	5	5	5	5	5	5	5
4	2	2	4	2	2	2	2	2	2	2	4	2	2	2	3	4	5	5	4	4	5	5	5
2	2	2	2	4	4	4	1	2	1	1	2	1	1	1	1	2	2	4	4	4	4	4	4
2	2	2	4	3	3	3	1	3	2	2	3	2	2	2	2	4	4	4	4	4	4	4	3
2	2	3	2	2	2	2	2	2	1	2	2	2	2	2	2	5	4	4	5	5	5	5	3
2	3	3	4	3	3	2	2	2	3	1	2	1	2	3	2	5	4	5	4	5	5	5	4
2	2	2	2	2	2	2	2	2	2	2	2	2	2	2	2	3	3	3	3	3	4	4	3
4	4	2	3	4	4	3	2	2	2	2	2	4	2	2	2	4	4	4	4	4	4	4	3
4	5	4	3	3	4	4	4	4	1	4	5	3	2	4	4	4	5	4	4	3	4	3	3
4	4	3	4	4	3	3	5	5	5	4	4	3	3	3	3	4	4	4	4	5	4	5	4
3	2	4	4	4	4	4	3	4	4	3	4	3	2	4	2	4	4	4	4	4	4	4	4
2	2	2	2	2	2	2	2	4	2	2	2	2	2	2	2	4	4	4	4	4	4	4	3
2	2	4	4	4	4	2	2	4	2	2	2	2	2	2	2	4	4	4	4	4	4	4	4
1	1	1	3	1	1	1	3	4	2	2	2	1	1	1	1	3	3	3	3	3	4	3	2
3	3	2	4	4	4	4	4	5	4	4	3	3	3	3	3	4	4	4	4	4	4	4	4
2	2	2	2	2	4	4	4	4	4	3	2	1	1	1	1	4	4	4	4	4	4	4	4
2	2	4	3	2	4	2	2	2	1	2	1	1	1	1	1	2	1	1	1	1	1	4	1
3	3	3	4	4	4	4	4	4	3	4	5	4	4	3	4	4	5	5	5	5	5	4	4
3	4	5	4	5	5	4	4	5	4	5	2	2	2	4	2	5	5	5	5	5	5	5	5
3	3	3	3	3	3	3	2	4	3	4	2	2	2	2	2	4	4	4	5	5	4	4	4
3	3	3	3	3	3	3	3	4	2	3	2	5	2	2	3	4	4	4	4	5	5	5	2
4	4	4	4	4	4	4	3	3	2	2	3	2	2	2	4	4	4	4	4	4	4	4	5
3	3	3	4	4	4	4	2	4	2	4	2	2	2	2	2	4	5	5	5	5	5	5	3
2	2	2	2	2	2	4	2	4	2	2	2	1	1	2	2	4	4	4	4	5	4	5	3
4	4	4	4	4	4	4	3	4	4	3	2	2	2	1	2	4	4	3	4	4	4	3	3
4	4	4	4	4	4	4	3	4	4	3	2	2	2	3	2	5	5	5	5	5	5	5	4
4	3	3	3	4	3	4	4	4	3	3	2	4	2	2	2	4	3	3	3	4	4	4	3
3	3	3	3	4	4	4	1	2	2	2	5	5	5	5	5	5	5	5	5	5	5	5	5
2	2	2	2	2	2	2	2	2	2	2	2	2	2	2	2	3	3	3	3	3	3	4	3
3	4	3	4	2	2	2	2	2	2	2	3	3	3	3	3	3	3	3	3	3	3	4	4
4	4	3	4	3	3	3	2	3	5	2	1	1	1	2	1	5	5	5	5	5	5	5	5
3	3	3	3	3	3	3	3	4	3	4	2	3	2	3	2	3	3	3	3	3	3	3	3
3	3	3	4	3	3	3	3	3	2	2	2	2	2	2	2	4	4	4	4	4	4	4	4
2	4	4	4	4	4	3	2	4	3	3	2	2	2	2	2	3	4	4	4	4	4	3	4
4	3	2	4	3	3	4	4	4	3	3	4	3	3	3	4	5	5	5	5	4	5	5	5
3	4	3	3	2	3	4	2	3	2	4	2	2	2	2	2	4	4	5	4	4	5	5	4
2	2	2	2	2	2	2	3	4	3	2	2	2	2	2	2	4	4	4	4	4	4	4	2
2	2	4	3	3	3	2	2	4	3	3	2	2	2	2	2	3	3	3	3	3	3	3	4
2	2	2	2	2	2	2	3	4	3	4	2	2	2	2	2	4	3	3	3	4	4	4	3
3	2	2	2	1	1	2	2	2	2	1	2	2	1	1	2	2	2	3	3	3	3	4	2
2	4	4	4	4	5	4	4	3	2	2	2	2	3	2	2	5	5	5	5	5	5	5	3
2	2	2	2	3	3	2	4	4	3	2	2	2	2	2	2	5	4	4	4	5	5	5	4
3	3	3	3	4	4	4	3	4	3	4	4	4	4	3	4	4	4	4	4	4	4	4	2
2	2	3	4	3	4	5	2	2	2	3	3	2	1	3	2	5	5	3	4	5	4	5	2
3	4	4	4	2	2	1	3	4	4	4	2	4	3	2	2	5	5	5	4	4	4	5	3
2	4	3	3	4	4	2	4	4	2	2	4	4	2	2	2	4	4	4	4	4	4	4	4
2	2	2	2	2	2	2	2	3	3	4	3	4	3	4	3	5	5	5	5	5	5	4	4
3	4	2	2	2	2	4	2	3	2	3	2	2	2	2	4	4	4	2	2	4	4	4	2
3	3	3	3	3	4	4	2	3	2	2	3	3	2	2	2	4	4	4	4	4	4	4	4
4	4	4	4	4	4	4	2	3	2	3	2	2	2	2	2	5	4	4	4	4	4	5	4
3	4	3	4	4	4	4	2	3	2	2	2	2	2	2	2	2	3	3	3	3	3	3	4
2	2	2	4	2	4	3	2	3	2	2	2	4	3	3	4	4	4	4	4	4	4	4	4
3	3	2	3	3	3	3	3	4	2	2	2	3	3	2	2	4	4	4	4	4	4	4	4
2	4	1	3	4	4	4	1	2	1	1	2	3	2	2	4	4	4	4	4	4	4	4	5
2	2	2	2	2	2	2	2	3	2	2	2	2	2	2	2	3	3	3	3	3	3	3	3
3	3	3	3	3	3	3	4	2	2	2	2	2	2	2	2	4	4	4	4	4	4	4	3
4	4	3	3	3	3	3	3	3	3	3	2	2	2	2	2	4	4	4	4	4	4	4	4
1	1	1	1	1	1	1	2	2	1	1	1	1	1	1	1	4	4	4	4	4	4	4	2
2	2	4	2	2	2	2	2	5	5	2	2	3	4	4	3	4	4	4	4	4	4	5	4
3	4	2	3	4	4	3	1	2	3	4	3	3	2	2	2	5	4	4	4	4	5	5	4
3	3	3	4	4	3	3	2	2	1	2	1	1	1	1	1	4	4	4	4	4	4	4	5
4	4	4	4	4	4	3	4	4	5	4	3	3	2	2	3	4	4	3	3	4	5	4	5
4	2	2	2	2	2	4	4	4	4	4	2	2	3	3	3	4	4	4	4	4	4	4	4
4	4	4	3	4	4	3	4	4	2	3	2	2	2	2	2	5	5	5	5	4	5	5	5
3	4	3	3	4	4	4	2	3	2	3	3	2	2	2	2	3	3	3	3	3	4	3	4
2	2	2	2	2	2	4	2	3	4	4	2	2	2	2	2	4	3	3	3	4	4	4	2
3	3	3	3	2	2	2	1	2	1	2	2	2	2	2	2	4	4	4	4	4	4	4	3
2	3	2	4	4	4	3	4	3	4	4	2	2	2	2	2	5	4	4	4	4	5	5	5
2	2	2	4	4	2	2	3	3	4	2	2	2	2	2	2	3	3	3	3	3	4	3	2
3	3	3	3	3	3	3	4	4	3	3	4	3	2	2	2	4	4	4	4	4	4	4	4
5	4	2	4	2	4	2	2	4	2	2	1	1	1	2	1	4	4	4	4	5	5	5	5
3	3	3	3	3	3	3	4	4	4	4	2	2	2	2	2	5	5	5	5	5	5	5	4
2	2	1	3	3	2	1	3	4	3	3	2	3	3	4	3	4	4	5	5	4	4	4	3
3	3	4	4	4	4	4	5	4	3	3	4	4	4	3	3	4	4	4	4	4	4	4	5
3	3	3	3	3	3	3	2	3	3	2	1	1	1	1	1	3	3	3	3	3	3	3	2
2	4	4	4	4	4	3	4	4	3	4	3	2	2	2	2	4	4	4	4	4	4	4	4
3	4	4	3	4	4	4	4	4	3	4	4	5	4	4	4	5	5	5	5	5	5	5	4
4	4	4	4	4	4	4	2	4	2	2	4	3	2	2	2	4	5	5	5	5	5	4	2
4	3	3	3	2	3	2	3	4	2	4	2	2	2	2	2	5	4	4	4	5	5	5	4
4	3	2	2	2	2	3	2	3	2	3	2	2	2	2	2	3	3	3	3	4	4	3	3
2	2	2	3	2	2	2	3	3	2	2	2	2	2	2	2	4	4	4	4	4	4	4	2
2	2	2	2	2	2	2	3	2	2	2	2	2	2	2	2	2	3	3	3	3	3	3	3
2	2	2	2	2	2	4	2	2	2	4	4	4	4	4	4	4	4	4	4	4	4	4	3
3	3	3	3	3	3	3	4	5	5	5	2	2	1	1	1	5	5	5	5	5	5	5	5
2	2	2	2	4	4	4	2	4	2	2	2	2	2	2	2	4	4	4	4	4	5	5	3
3	3	3	4	4	4	3	3	4	2	3	3	3	2	1	3	4	4	4	4	4	4	4	4
4	4	4	4	4	4	4	4	4	3	3	2	2	2	2	2	5	5	5	5	5	4	5	5
3	4	3	4	4	4	4	4	5	4	3	2	2	2	2	2	4	4	4	4	4	4	4	4
2	2	2	2	4	4	3	2	2	4	2	2	2	2	2	2	3	3	3	4	4	4	4	3
2	3	2	4	3	3	3	4	4	3	2	1	1	2	1	1	4	4	4	4	5	5	5	5
2	1	1	1	1	1	1	1	1	1	2	2	2	2	2	2	4	4	3	3	4	4	3	2
3	3	3	3	3	3	3	2	1	1	3	2	1	2	2	2	4	4	4	4	4	3	3	4
3	3	3	3	3	3	3	2	2	1	1	2	1	2	1	1	5	4	4	4	5	4	4	4
3	3	3	4	3	3	3	2	2	2	2	2	2	2	2	2	4	4	4	4	4	4	4	3
4	3	4	4	4	4	4	3	3	3	2	3	2	2	2	2	4	4	4	4	4	4	4	4
1	1	1	1	1	1	1	2	2	1	1	2	2	2	2	2	3	2	2	2	2	2	2	1
2	3	2	2	3	2	2	2	3	2	2	2	1	2	1	2	5	4	5	4	5	5	5	3
3	4	3	3	4	4	3	2	2	2	2	3	2	2	2	3	4	5	5	5	5	5	5	4
3	4	3	4	4	4	3	2	4	2	2	4	3	3	2	3	4	4	3	3	4	4	3	3
3	4	2	4	4	3	3	4	4	3	5	3	2	2	2	3	4	5	4	4	5	4	5	4
4	4	4	4	4	4	3	4	4	4	4	5	4	4	3	3	3	3	4	4	4	4	4	3
2	2	2	2	2	2	2	2	2	2	2	2	2	2	2	2	2	2	2	2	2	2	4	4
3	3	3	3	3	3	3	2	2	2	2	2	2	2	2	2	3	3	3	3	3	3	3	3
2	2	2	2	2	2	2	3	4	2	2	2	2	2	2	2	3	3	3	3	3	3	3	2
3	3	3	3	3	3	3	3	3	4	3	3	3	3	3	3	4	4	4	4	4	4	4	4
3	2	2	3	3	3	3	2	2	2	2	2	2	2	1	2	3	4	3	4	4	4	4	4
4	4	4	4	2	4	4	2	4	2	2	2	4	2	3	2	4	4	4	4	3	3	4	4
2	2	2	3	2	2	2	2	3	2	3	3	2	2	2	2	4	4	4	4	4	4	4	2
4	2	2	2	3	2	2	1	2	1	1	1	1	1	1	1	4	4	4	4	3	3	4	3
2	2	2	2	4	2	4	2	3	2	4	2	2	2	2	2	4	4	5	4	4	5	3	2
3	3	3	4	4	4	3	2	4	3	3	2	3	2	1	2	4	4	4	4	4	4	4	3
2	2	4	2	2	2	1	2	3	2	2	2	2	2	1	2	4	4	3	3	3	3	3	4
3	4	2	3	4	4	4	3	4	3	2	2	2	2	2	2	4	4	5	5	3	4	4	4
4	4	2	4	4	4	4	4	4	2	4	4	4	4	4	4	4	3	4	3	4	4	4	2
2	2	2	3	2	3	3	2	4	2	4	2	1	1	1	1	5	4	4	4	5	4	4	3
4	4	4	4	4	4	4	2	3	1	3	3	4	4	3	3	5	5	5	5	5	5	5	3
2	3	4	4	4	4	3	4	4	5	4	2	2	2	2	2	4	4	4	4	4	4	4	4
3	3	3	4	3	4	4	2	4	2	4	3	3	3	4	3	4	5	5	4	4	5	4	4
3	3	3	3	4	4	3	5	5	4	4	3	2	2	2	2	4	4	4	4	4	4	4	3
3	3	3	4	4	4	3	4	3	3	3	3	2	2	2	2	4	4	5	4	5	4	4	4
2	3	2	2	4	4	4	3	2	2	2	1	1	3	3	3	4	4	4	4	4	4	4	4
4	4	3	4	4	3	3	4	4	3	4	3	2	2	2	1	4	4	4	4	4	5	4	3
2	2	1	2	2	1	2	2	2	2	4	2	1	1	1	1	2	2	2	2	2	2	2	2
3	3	4	4	4	2	2	4	4	4	5	4	3	2	3	3	5	4	4	4	4	4	5	3
3	3	3	3	2	3	2	4	4	4	4	3	3	3	2	2	4	4	4	4	4	4	4	4
2	2	2	2	2	2	2	4	4	4	2	2	2	2	2	2	4	3	3	3	3	3	3	2
2	2	2	4	2	2	2	2	3	2	2	4	4	2	4	4	4	4	4	3	4	4	4	3
2	2	2	4	2	2	2	3	4	2	2	2	2	1	2	2	4	3	3	3	4	4	4	3
3	4	3	4	4	4	4	3	3	3	3	2	2	2	3	3	5	5	5	5	5	3	4	4
3	2	2	2	2	2	2	2	1	2	2	2	1	1	1	1	4	3	3	3	3	3	3	2
3	3	3	3	3	3	3	3	5	5	2	2	2	2	2	2	2	3	3	3	2	2	4	2
2	2	2	2	2	2	2	1	2	2	4	1	1	1	1	1	4	4	4	4	4	4	2	2
3	3	3	4	4	4	4	3	4	3	2	2	4	2	2	2	4	4	4	4	4	4	4	3
3	3	4	3	3	3	3	2	4	2	1	1	1	1	1	1	3	3	4	4	4	3	4	3
3	2	2	4	2	2	3	2	3	3	4	2	2	2	2	2	5	5	5	5	5	5	5	4
2	2	2	2	2	2	2	2	4	1	2	2	2	2	1	1	3	3	3	3	3	3	4	4
4	4	4	4	4	4	3	3	2	5	4	2	3	2	2	2	5	5	5	5	5	5	5	4
2	2	2	2	2	2	2	3	2	2	2	3	3	3	3	3	5	4	4	4	4	4	5	2
2	2	2	2	2	2	2	2	2	1	1	2	1	1	2	2	2	2	2	2	3	2	3	2
2	2	2	2	2	2	2	2	3	1	2	1	1	1	1	1	4	4	3	4	4	4	4	4
3	3	2	4	4	4	2	3	3	3	3	2	3	3	4	4	4	4	4	4	4	4	4	2
4	4	4	4	4	4	4	1	2	2	1	1	1	1	1	1	4	4	4	4	4	4	4	3
3	3	3	3	3	3	3	3	4	3	3	2	2	2	2	2	3	3	3	3	3	3	3	3
3	3	3	3	3	3	3	3	4	2	2	2	2	2	2	2	4	4	4	4	4	4	4	3
3	3	3	3	3	3	3	1	2	1	1	2	2	2	2	2	4	4	4	4	4	4	4	4
2	2	2	2	2	2	2	4	2	2	2	1	2	2	2	4	5	5	5	5	5	5	5	4
2	2	2	2	4	4	3	2	4	2	3	4	2	3	3	2	4	3	3	3	4	4	4	3
1	1	1	1	1	1	1	2	2	2	2	1	1	1	1	1	5	5	5	5	5	5	5	4
2	2	2	2	2	2	2	2	2	2	2	2	2	2	2	2	5	4	5	5	5	5	4	2
2	2	2	3	3	3	2	2	2	2	2	2	2	2	3	2	4	3	3	3	3	4	3	3
2	2	2	4	4	2	3	2	4	2	2	2	2	2	2	2	3	4	3	3	4	4	4	3
3	2	2	2	2	2	2	2	4	2	4	2	3	2	2	2	5	5	5	5	5	5	5	4
2	2	2	2	2	2	2	4	4	2	4	1	2	2	2	2	5	5	4	5	4	4	4	4
3	3	3	3	3	3	3	4	4	4	4	2	2	2	2	2	5	5	5	5	5	5	5	3
2	2	2	2	2	2	2	2	3	3	3	2	2	1	1	2	4	4	4	4	5	4	4	3
3	3	4	4	3	3	3	3	4	2	2	2	2	2	2	2	4	4	4	4	4	4	5	4
3	3	3	3	3	3	3	1	2	1	1	1	1	1	1	1	4	4	4	4	4	4	4	5
4	4	4	2	2	2	2	2	2	2	2	3	4	4	3	3	4	4	4	4	4	4	4	3
3	4	3	4	4	4	4	4	4	4	4	4	5	4	3	4	4	5	4	4	4	4	4	4
2	3	2	4	2	3	2	2	3	2	1	2	2	2	2	2	4	4	4	4	4	4	4	4
2	4	4	4	4	4	4	4	4	3	3	3	2	2	2	3	4	4	4	5	5	5	4	5
3	3	4	4	3	3	3	4	4	3	4	3	2	2	2	2	5	5	5	5	5	4	4	4
2	2	2	2	2	2	2	2	2	2	2	2	2	2	2	2	4	4	4	4	4	4	4	4
3	4	4	4	4	4	4	3	4	3	2	4	4	4	4	4	5	5	5	5	5	4	5	4
3	3	2	3	3	3	3	4	4	4	4	3	4	4	3	3	5	5	5	5	5	5	5	4
3	3	3	4	4	4	3	2	2	2	2	1	1	1	1	1	4	4	4	4	4	4	4	3
1	4	3	3	3	3	2	3	3	2	3	1	1	1	1	1	4	4	4	4	4	4	4	3
1	1	1	1	1	1	5	2	3	1	2	1	2	2	2	2	4	4	4	4	4	4	4	3
4	4	3	4	4	4	4	3	4	2	2	2	1	2	1	2	5	5	5	5	5	5	5	5
4	4	2	4	2	4	2	3	3	2	4	2	2	2	2	2	4	4	4	4	4	4	4	4
2	2	2	3	2	2	2	2	3	3	3	2	2	2	2	2	4	3	4	4	4	4	4	4
3	4	4	4	4	4	3	3	4	3	4	3	2	2	2	2	4	4	4	4	4	4	4	3
2	2	2	2	2	2	2	2	3	2	2	2	2	2	2	2	4	4		4	4	4	4	3
4	4	3	5	4	3	4	4	5	5	3	4	3	3	3	3	5	4	4	4	5	4	5	3
3	3	3	3	3	3	3	2	2	2	2	2	2	2	2	2	4	4	4	4	3	3	3	3
3	4	3	4	4	4	3	2	4	3	4	3	2	3	3	3	4	4	4	4	3	4	4	4
3	3	2	4	3	3	4	3	3	2	2	4	3	3	3	3	5	4	4	4	5	5	5	4
3	4	2	4	4	3	3	3	3	3	3	2	2	2	2	2	5	5	5	5	5	5	5	4
2	2	2	2	2	2	2	2	2	2	2	2	2	2	2	2	3	4	4	4	3	4	4	4
4	4	4	5	4	4	5	5	5	4	5	4	4	4	4	3	5	5	5	5	5	5	5	5
2	2	2	2	2	2	2	1	4	2	3	2	2	2	2	2	5	5	5	5	5	5	5	5
3	3	3	3	3	3	3	3	3	1	3	3	4	3	3	3	4	4	3	3	4	4	4	3
1	4	1	4	4	4	3	1	2	2	2	1	1	1	1	1	5	5	5	5	5	5	5	4
2	2	2	4	2	2	2	4	4	3	2	2	2	2	2	2	4	4	4	4	4	2	4	3
4	4	3	4	3	4	3	4	4	3	4	2	2	2	2	2	4	4	4	4	4	4	4	4
2	3	4	4	4	4	4	3	4	2	4	2	2	2	1	2	4	4	5	5	5	5	5	4
2	2	2	3	2	2	2	2	4	3	3	2	1	1	1	2	4	4	4	4	4	4	4	3
2	2	2	2	2	2	2	2	4	2	4	1	1	1	1	1	4	4	4	4	4	4	4	4
2	2	2	3	3	3	3	3	3	2	3	2	2	2	2	2	4	4	4	4	4	4	4	4
3	3	2	3	3	3	3	2	4	3	2	2	2	2	2	3	5	5	5	5	5	5	5	4
4	3	3	3	3	4	3	4	4	3	2	2	2	2	2	2	4	4	4	4	4	4	4	4
3	3	3	3	3	3	3	3	3	3	3	3	3	3	3	3	3	3	3	3	3	3	3	3
4	3	3	3	3	4	2	3	3	2	2	3	2	2	2	2	4	4	4	4	4	4	4	4
3	3	4	3	3	4	4	2	4	3	5	4	4	4	4	4	4	4	4	4	4	4	4	5
2	4	4	5	4	5	4	3	4	1	1	2	2	2	1	2	2	3	3	4	3	4	4	4
2	2	4	4	4	4	4	4	5	4	5	3	3	3	3	3	4	5	5	5	5	5	5	4
2	2	3	3	2	3	3	3	3	2	2	2	4	2	2	2	4	4	4	4	4	4	4	4
2	4	3	1	5	4	2	2	2	2	2	1	1	1	1	1	3	3	3	3	3	3	3	1
2	2	2	2	2	2	2	2	2	2	2	2	2	2	2	2	4	4	4	4	4	4	4	2
3	3	3	4	3	3	3	2	3	3	2	2	2	2	3	2	4	4	4	4	5	5	4	3
2	3	3	3	3	3	3	1	2	2	2	1	1	1	1	1	2	2	4	3	3	4	3	2
3	3	2	3	4	4	4	1	3	1	1	2	2	2	2	2	4	4	4	4	4	4	4	2
2	2	2	3	2	2	2	2	3	3	3	4	4	3	3	4	4	4	4	4	4	4	3	3
2	2	2	4	2	2	3	3	4	1	2	2	2	2	2	2	4	4	4	4	4	4	4	3
3	2	3	2	3	3	2	3	4	2	3	2	4	2	2	3	4	4	3	4	4	3	3	4
4	3	3	3	3	3	3	2	2	4	3	2	2	2	2	2	4	4	4	4	4	4	4	4
4	4	2	4	3	4	3	3	4	2	3	3	2	3	3	2	4	4	4	4	4	4	4	2
3	3	3	3	3	3	3	5	4	3	4	2	2	2	2	2	5	5	5	5	5	5	5	4
1	1	1	1	1	2	1	2	3	1	2	1	1	1	1	1	4	4	4	3	3	4	3	4
3	2	2	3	3	2	3	2	2	2	2	2	2	2	3	3	4	4	4	4	4	4	4	2
2	2	2	3	2	3	2	1	1	1	1	2	3	1	1	1	4	3	4	4	4	5	5	3
4	4	4	4	4	4	4	3	4	3	2	4	4	4	4	4	4	4	4	4	4	4	3	4
2	4	4	4	4	4	3	5	5	4	5	4	4	3	4	4	5	5	5	5	5	4	4	5
3	4	4	4	4	4	4	3	4	4	4	2	3	2	2	2	5	5	5	5	5	5	5	5
3	4	4	4	3	3	4	4	4	4	4	4	3	2	4	2	4	4	4	4	4	4	4	4
3	3	3	4	4	4	2	3	5	3	4	4	3	3	4	3	4	4	4	4	5	5	5	4
2	2	2	2	2	2	2	2	2	2	2	2	4	2	2	2	4	4	4	4	4	4	4	2
3	2	2	5	3	4	3	2	4	3	4	2	2	2	2	4	3	3	3	3	3	2	3	4
4	3	2	2	3	3	4	2	3	3	2	2	4	3	3	4	4	4	4	4	3	4	4	3
4	5	4	4	5	5	5	2	3	2	2	5	4	4	4	4	4	4	4	4	4	4	4	3
3	3	3	3	3	3	3	4	5	4	3	3	3	3	3	2	4	4	4	4	4	4	4	3
3	2	2	4	3	3	3	2	5	2	3	3	2	2	2	2	4	4	4	4	4	5	5	3
2	1	1	1	3	2	2	4	4	3	4	3	3	2	2	2	4	4	4	5	5	4	4	3
2	2	2	2	2	2	2	2	1	2	1	1	1	1	1	1	3	3	3	3	3	3	3	4
4	4	4	4	4	4	4	2	3	2	4	4	4	4	4	4	4	4	4	4	4	4	4	4
3	3	3	3	3	3	3	3	3	4	4	3	3	3	3	3	3	3	3	3	3	4	3	3
3	4	5	5	3	3	3	2	3	2	2	2	2	2	1	1	5	5	5	5	5	5	5	5
4	4	4	4	4	4	4	2	3	1	3	4	4	3	4	4	3	4	4	4	4	4	4	5
3	3	3	4	4	4	3	2	4	2	3	4	2	2	2	4	4	4	4	4	4	4	4	4
2	2	2	4	2	2	3	2	4	3	3	2	2	2	2	2	5	4	4	4	4	4	4	3
3	4	4	4	4	4	4	2	3	3	2	2	2	2	2	2	4	3	4	4	4	4	4	4
2	3	3	3	4	4	3	2	2	2	2	2	2	2	2	2	5	4	4	4	4	4	3	5
2	2	2	3	2	2	2	2	3	2	2	2	2	2	2	2	3	4	4	4	4	4	3	3
2	3	3	4	3	4	2	2	3	3	2	2	2	2	2	2	5	5	5	5	5	5	5	4
2	4	3	4	4	4	3	3	4	2	2	4	4	4	4	4	4	4	5	4	4	4	5	2
2	2	2	4	2	2	4	4	4	4	3	2	2	2	2	2	5	5	5	5	5	5	5	2
3	3	3	4	4	4	4	2	2	2	2	3	3	3	3	3	4	4	4	4	4	4	4	4
2	2	2	2	2	1	2	1	2	1	2	4	4	4	4	4	4	4	4	4	4	4	4	3
2	3	4	4	3	3	3	3	3	2	4	2	2	2	2	2	4	4	4	4	4	4	4	4
3	3	3	3	3	3	3	4	4	3	2	4	4	4	4	4	4	4	4	4	4	4	4	4
4	4	4	4	4	4	4	4	4	2	3	2	2	2	2	2	4	4	4	4	5	5	5	4
3	4	3	3	4	4	3	2	3	4	4	4	3	3	4	3	5	5	5	5	5	5	5	4
2	2	2	2	2	2	2	2	4	2	2	2	2	2	4	2	4	4	4	4	4	4	4	2
3	3	2	4	3	3	4	3	4	4	5	2	2	1	1	2	5	5	5	4	5	5	5	5
3	4	3	3	4	3	2	2	3	2	2	2	3	1	1	1	5	4	4	4	4	4	3	3
2	4	3	3	3	4	2	2	3	1	1	2	3	3	3	3	4	4	4	4	4	4	4	4
3	3	3	3	3	3	3	4	3	3	1	2	2	2	2	2	4	4	4	4	4	4	4	4
2	2	2	2	2	2	2	2	4	4	3	3	2	3	3	3	4	3	3	4	4	4	4	3
1	1	1	1	1	1	1	3	4	2	3	2	1	1	1	1	3	3	3	4	3	5	5	2
3	2	2	3	2	2	2	2	4	2	2	1	1	1	1	1	4	4	4	4	3	4	4	3
3	3	4	3	3	4	3	1	2	1	1	2	1	2	1	2	4	4	5	4	5	4	4	3
2	2	2	2	2	2	2	2	2	2	2	2	4	2	2	2	4	4	4	4	4	4	4	2
3	2	2	5	3	4	3	2	4	3	4	2	2	2	2	4	3	3	3	3	3	2	3	4
4	3	2	2	3	3	4	2	3	3	2	2	4	3	3	4	4	4	4	4	3	4	4	3
4	5	4	4	5	5	5	2	3	2	2	5	4	4	4	4	4	4	4	4	4	4	4	3
3	3	3	3	3	3	3	4	5	4	3	3	3	3	3	2	4	4	4	4	4	4	4	3
3	2	2	4	3	3	3	2	5	2	3	3	2	2	2	2	4	4	4	4	4	5	5	3
2	1	1	1	3	2	2	4	4	3	4	3	3	2	2	2	4	4	4	5	5	4	4	3
2	2	2	2	2	2	2	2	1	2	1	1	1	1	1	1	3	3	3	3	3	3	3	4
4	4	4	4	4	4	4	2	3	2	4	4	4	4	4	4	4	4	4	4	4	4	4	4
3	3	3	3	3	3	3	3	3	4	4	3	3	3	3	3	3	3	3	3	3	4	3	3
3	4	5	5	3	3	3	2	3	2	2	2	2	2	1	1	5	5	5	5	5	5	5	5
4	4	4	4	4	4	4	2	3	1	3	4	4	3	4	4	3	4	4	4	4	4	4	5
3	3	3	4	4	4	3	2	4	2	3	4	2	2	2	4	4	4	4	4	4	4	4	4
2	3	4	4	4	4	4	3	4	2	4	2	2	2	1	2	4	4	5	5	5	5	5	4
2	2	2	3	2	2	2	2	4	3	3	2	1	1	1	2	4	4	4	4	4	4	4	3
2	2	2	2	2	2	2	2	4	2	4	1	1	1	1	1	4	4	4	4	4	4	4	4
2	2	2	3	3	3	3	3	3	2	3	2	2	2	2	2	4	4	4	4	4	4	4	4
3	3	2	3	3	3	3	2	4	3	2	2	2	2	2	3	5	5	5	5	5	5	5	4
4	3	3	3	3	4	3	4	4	3	2	2	2	2	2	2	4	4	4	4	4	4	4	4
3	3	3	3	3	3	3	3	3	3	3	3	3	3	3	3	3	3	3	3	3	3	3	3
4	3	3	3	3	4	2	3	3	2	2	3	2	2	2	2	4	4	4	4	4	4	4	4
3	3	4	3	3	4	4	2	4	3	5	4	4	4	4	4	4	4	4	4	4	4	4	5
2	4	4	5	4	5	4	3	4	1	1	2	2	2	1	2	2	3	3	4	3	4	4	4
2	2	4	4	4	4	4	4	5	4	5	3	3	3	3	3	4	5	5	5	5	5	5	4
2	2	3	3	2	3	3	3	3	2	2	2	4	2	2	2	4	4	4	4	4	4	4	4
2	4	3	1	5	4	2	2	2	2	2	1	1	1	1	1	3	3	3	3	3	3	3	1
2	2	2	2	2	2	2	2	2	2	2	2	2	2	2	2	4	4	4	4	4	4	4	2
3	3	3	4	3	3	3	2	3	3	2	2	2	2	3	2	4	4	4	4	5	5	4	3
2	3	3	3	3	3	3	1	2	2	2	1	1	1	1	1	2	2	4	3	3	4	3	2
4	3	3	3	3	3	3	2	2	4	3	2	2	2	2	2	4	4	4	4	4	4	4	4
4	4	2	4	3	4	3	3	4	2	3	3	2	3	3	2	4	4	4	4	4	4	4	2
3	3	3	3	3	3	3	5	4	3	4	2	2	2	2	2	5	5	5	5	5	5	5	4
1	1	1	1	1	2	1	2	3	1	2	1	1	1	1	1	4	4	4	3	3	4	3	4
3	2	2	3	3	2	3	2	2	2	2	2	2	2	3	3	4	4	4	4	4	4	4	2
2	2	2	3	2	3	2	1	1	1	1	2	3	1	1	1	4	3	4	4	4	5	5	3
2	3	4	4	4	4	4	3	4	2	4	2	2	2	1	2	4	4	5	5	5	5	5	4
2	2	2	3	2	2	2	2	4	3	3	2	1	1	1	2	4	4	4	4	4	4	4	3
